# Supplementary material for: Polyphyllin VI Induces Caspase-1-Mediated Pyroptosis via the Induction of ROS/NF-κB/NLRP3/GSDMD Signal Axis in Non-Small Cell Lung Cancer
Source: Cancers (Basel). 2020 Jan 13;12(1):193. doi: 10.3390/cancers12010193 (PMC7017302; doi:10.3390/cancers12010193)
Supplement: Supplementary file 1 [file cancers-12-00193-s001.zip]

Archive with 11 entries (11 files):
- Figure S1.JPG
- __MACOSX/._Figure S1.JPG
- Figure S2.JPG
- __MACOSX/._Figure S2.JPG
- Figure S3.JPG
- __MACOSX/._Figure S3.JPG
- Figure S4.JPG
- Figure S5.JPG
- Figure S6.JPG
- Video S1.mp4
- __MACOSX/._Video S1.mp4
